# Supplementary material for: Human Papillomavirus Infection and Vaccination: Awareness and Knowledge of HPV and Acceptability of HPV Vaccine among Mothers of Teenage Daughters in Weihai, Shandong, China
Source: PLoS One. 2016 Jan 14;11(1):e0146741. doi: 10.1371/journal.pone.0146741 (PMC4713086; doi:10.1371/journal.pone.0146741)
Supplement: S1 Dataset — (XLS) [file pone.0146741.s001.xls]

## Sheet: sheet
NO.	age group	Education	Occupation	Daughter’ age	group of annual household income	residence type	heard of HPV before survey	Q1:What is the HPV?(right:2)	Q2:What is the transmission route of HPV?(right:1)	Q3:What is the main risk factors of HPV infection?(right:4)	Q4:Can wives be infected with HPV in normal sexual behavior?(right:1)	Q5:What is the main hazards of HPV infection for female?(right:3)	Q6:What is the main hazards of HPV infection for male?(right:3)	Q7:What is the main risk factors of cervical cancer?(right:2)	Q8:Is the persistent HPV infection the cause of cervical cancer?(right:1)	Q9:Can HPV vaccine effectively prevent most cervical cancer?(right：1）	Q10:Can HPV vaccine effectively prevent genital warts of male？(right:1)	Q11:What is the injection times of HPV vaccination?(right:3)	Q12:What is the best time of vaccination?(right:3)	Q13:Is HPV vaccines effectiveness on HPV infected person?(right:2)	group of score	Are you willing to vaccinate your daughter with HPV vaccine once it is available?	against reasons
1	4	2	1	12	2	3	2														0	1
2	4	2	1	10	1	3	2														0	2	6
3	4	2	1	12	2	3	2														0	1
4	4	3	3	9	1	3	2														0	2	1
5	4	2	1	17	1	3	1	2	1	4	3	4	4	4	1						1	1
6	4	3	3	9	1	3	2														0	2	1
7	4	3	4	18	3	1	2														0	2	3
8	4	3	5	18	1	3	2														0	1
9	4	3	1	18	1	3	1	2	2	1	2	6	6	5	1						1	2	1
10	4	3	1	14	2	3	2														0	2	1
11	4	3	5	16	3	2	2														0	1
12	4	3	1	13	1	3	2														0	2	3
13	4	3	1	13	1	3	2														0	2	3
14	4	2	1	18	1	3	2														0	1
15	4	3	1	14	2	3	2														0	2	1
16	4	2	5	10	2	2	2														0	1
17	4	3	1	18	1	3	2														0	1
18	4	1	1	10	1	3	2														0	2	7
19	4	2	1	15	3	3	2														0	2	3
20	4	1	1	10	1	3	2														0	2	7
21	4	2	1	17	1	3	2														0	2	1
22	4	2	5	17	2	3	2														0	2	7
23	4	3	5	16	2	2	1	1	6	6	2	6	6	5	1	1	2	4	5	3	1	1
24	4	2	1	12	1	3	2														0	2	2
25	4	2	1	17	1	2	2														0	2	2
26	4	2	1	15	3	3	2														0	2	3
27	4	2	1	12	1	3	2														0	2	2
28	4	2	1	13	3	3	2														0	2	7
29	4	2	4	15	3	3	2														0	2	2
30	4	2	6	17	3	3	2														0	2	1
31	4	2	1	16	2	3	2														0	1
32	4	2	6	15	1	2	2														0	2	1
33	4	2	6	15	4	1	2														0	2	1
34	4	2	5	16	1	3	2														0	1
35	4	1	5	16	3	3	2														0	2	4
36	4	2	1	18	3	3	2														0	2	7
37	4	2	5	15	2	3	2														0	1
38	4	2	1	13	3	3	2														0	2	7
39	4	2	1	13	3	3	2														0	2	7
40	4	3	2	14	4	3	2														0	1
41	4	3	1	18	3	3	2														0	1
42	4	2	5	17	1	3	2														0	1
43	4	2	1	14	1	3	1	2	6	6	3	3	4	2	1						1	2	6
44	4	2	2	15	3	1	2														0	2	1
45	4	3	4	18	3	2	2														0	2	5
46	4	3	5	12	3	1	2														0	1
47	4	3	2	18	1	3	1	6	6	6	3	3	6	5	1						1	1
48	4	2	5	16	3	2	2														0	1
49	4	2	3	13	3	3	2														0	1
50	4	2	1	14	3	3	2														0	2	1
51	4	3	5	17	3	3	2														0	1
52	4	2	4	13	2	3	2														0	1
53	4	3	1	16	3	3	2														0	1
54	4	2	2	15	3	1	2														0	2	1
55	4	1	5	15	1	3	2														0	1
56	4	3	5	14	3	3	2														0	2	8
57	4	3	5	13	3	1	2														0	1
58	4	2	5	12	2	3	2														0	2	1
59	4	2	1	11	3	1	1	6	6	3	2	3	6	2	1						1	1
60	4	2	2	13	1	3	2														0	2	1
61	4	2	4	11	2	3	2														0	1
62	4	2	1	14	1	3	1	2	6	6	3	3	4	2	1						1	2	6
63	4	2	2	13	1	3	2														0	2	1
64	4	2	3	13	3	3	2														0	1
65	4	2	5	14	4	3	2														0	1
66	4	2	1	14	2	3	2														0	2	1
67	4	3	2	16	3	3	2														0	2	4
68	4	3	3	16	3	3	1	2	1	1	3	3	6	5	3						1	1
69	4	2	1	13	1	3	2														0	2	7
70	4	3	3	16	1	2	2														0	2	1
71	4	2	3	16	4	2	1	6	1	3	2	3	3	3	2						1	2	1
72	4	2	6	14	1	3	2														0	2	8
73	4	3	1	15	4	3	2														0	2	1
74	4	1	5	10	1	2	2														0	2	3
75	4	2	5	16	2	3	2														0	1
76	4	3	5	18	1	3	1	2	6	6	3	6	6	5	1						1	1
77	4	2	5	11	2	3	1	2	6	6	3	3	6	2							1	2	1
78	4	3	6	16	3	3	2														0	1
79	4	2	1	16	3	3	2														0	1
80	4	1	1	18	3	1	2														0	2	1
81	4	2	5	11	1	3	2														0	2	3
82	4	2	6	14	1	3	2														0	2	8
83	4	2	1	16	4	3	2														0	2	1
84	4	3	1	11	3	1	2														0	2	7
85	4	3	5	14	1	3	2														0	2	1
86	4	2	1	13	1	3	2														0	2	7
87	4	2	5	11	2	3	2														0	2	4
88	4	3	5	16	4	3	2														0	2	2
89	4	1	1	10	4	2	2														0	2	1
90	4	2	5	11	2	3	1	2	6	6	3	3	6	2							1	2	1
91	4	3	4	18	2	1	1	2	1	3	2	3	3	5	3						1	2	3
92	4	2	1	14	2	3	2														0	2	1
93	4	2	3	16	3	2	1	6	1	3	2	3	3	3	2						1	2	1
94	4	1	1	11	2	3	2														0	2	1
95	4	1	5	10	1	2	2														0	2	3
96	4	2	5	11	1	3	2														0	2	3
97	4	2	1	15	2	3	2														0	2	3
98	4	2	2	15	4	2	2														0	1
99	4	3	5	12	3	3	2														0	1
100	4	2	1	13	3	3	2														0	2	1
101	4	2	3	12	3	2	2														0	2	2
102	4	2	1	10	2	3	2														0	2	7
103	4	2	1	9	1	3	2														0	2	3
104	4	2	1	13	3	3	2														0	2	2
105	4	2	1	14	1	3	2														0	2	2
106	4	1	1	13	3	3	2														0	2	2
107	4	2	3	11	1	2	2														0	2	2
108	4	2	1	13	3	3	2														0	2	1
109	4	2	1	14	2	3	2														0	2	4
110	4	2	5	13	1	3	2														0	2	3
111	4	2	5	14	3	3	2														0	2	3
112	4	2	1	15	2	3	2														0	2	3
113	4	1	2	12	3	1	2														0	2	5
114	4	2	1	10	2	3	2														0	2	7
115	4	2	1	14	1	3	2														0	2	2
116	4	2	5	13	3	3	2														0	2	7
117	4	2	1	9	1	3	2														0	2	3
118	4	2	1	14	2	3	2														0	2	4
119	4	2	1	14	3	3	2														0	2	1
120	4	3	4	16	3	2	1	2	6	6	3	6	6	2	1	1					1	2	4
121	4	3	4	16	3	2	1	2	6	6	3	6	6	2	1	1					1	2	4
122	4	2	1	17	3	1	2														0	2	8
123	4	2	5	18	3	3	1	1	3	1	2	3	6	3	2						1	2	1
124	4	1	1	13	2	3	2														0	2	8
125	4	2	1	18	1	3	1	6	6	1	1	5	6	2	1	1					1	2	7
126	4	2	5	14	2	3	2														0	2	1
127	4	2	5	19	2	3	2														0	1
128	4	2	6	13	1	3	2														0	1
129	4	2	5	18	1	3	2														0	1
130	4	3	3	18	2	1	2														0	2	1
131	4	2	1	15	2	2	2														0	2	3
132	4	2	5	15	1	3	2														0	2	1
133	4	2	5	15	4	3	2														0	2	1
134	4	3	4	11	2	1	2														0	2	5
135	4	3	3	16	4	1	1	2	1	1	3	3	2	2	1						2	2	2
136	4	2	1	14	3	2	1	2	1	6	2	3	6	2	3						1	2	3
137	4	1	5	15	3	3	1	2	1	6	3	3	3								1	2	2
138	4	2	1	14	2	3	2														0	2	8
139	4	2	5	14	2	3	2														0	2	1
140	4	2	1	14	2	3	2														0	2	1
141	4	3	4	15	3	3	2														0	1
142	4	2	1	18	1	3	1	6	6	1	1	5	6	2	1	1					1	2	7
143	4	2	6	13	1	3	2														0	1
144	4	2	1	16	2	3	2														0	2	1
145	4	2	5	13	3	1	2														0	1
146	4	1	6	15	4	2	2														0	1
147	4	3	5	16	1	3	2														0	1
148	4	2	2	18	1	3	2														0	2	2
149	4	3	4	16	4	1	2														0	1
150	4	2	1	14	2	3	2														0	2	1
151	4	2	1	13	3	3	2														0	2	6
152	4	2	4	16	3	1	1	4	2	1	2	3	3	3	1						1	1
153	4	2	1	12	3	3	2														0	2	1
154	4	3	5	16	3	1	1	6	6	6	3	6	6	2	1	2	1	4	5	1	1	1
155	4	2	1	11	1	3	2														0	2	7
156	4	2	4	18	3	1	1	2	1	1	1	3	6	2	1						2	1
157	4	2	4	13	1	2	2														0	2	4
158	4	3	3	18	4	1	2														0	2	1
159	4	2	5	13	2	3	2														0	1
160	4	1	5	16	1	3	2														0	1
161	4	1	3	12	3	3	2														0	2	1
162	4	3	5	13	1	3	2														0	2	2
163	4	2	4	14	3	1	1	6	6	6	3	6	6								0	2	4
164	4	3	4	14	2	1	2														0	2	3
165	4	2	6	12	1	3	2														0	1
166	4	2	1	16	3	2	1	2	6	6	3	6	6	2	1	1					1	2	4
167	4	3	4	12	3	1	2														0	2	2
168	3	1	1	16	1	3	2														0	2	4
169	3	2	6	12	1	3	2														0	1
170	3	2	1	9	2	3	2														0	2	5
171	3	3	5	13	4	1	2														0	1
172	3	1	5	13	3	3	1	2	6	5	3	6	2	2	3	1	2	2	2	1	1	2	7
173	3	3	4	16	4	2	2														0	2	7
174	3	2	1	18	3	3	2														0	1
175	3	3	6	17	3	1	2														0	2	1
176	3	3	2	15	3	1	2														0	2	1
177	3	3	2	16	3	2	1	1	1	6	3	6	6								1	2	1
178	3	1	5	13	3	3	1	2	6	5	3	6	2	2	3	1	2	2	2	1	1	2	7
179	3	2	6	15	2	3	2														0	1
180	3	1	1	15	2	3	1	6	6	6	3	6	6								0	2	7
181	3	2	4	16	3	1	1	4	2	1	2	1	3	3	1						1	1
182	3	1	1	13	3	3	2														0	2	4
183	3	1	5	16	1	3	2														0	1
184	3	2	1	11	1	3	2														0	2	7
185	3	2	3	17	2	2	1	2	1	1	2	3	6	3	2						1	2	3
186	3	2	1	16	3	2	1	2	6	6	3	6	6	2	1	1					1	2	4
187	3	3	4	16	4	1	2														0	1
188	3	2	1	14	3	3	2														0	2	8
189	3	1	1	13	3	3	2														0	2	4
190	3	3	5	16	3	1	1	6	6	6	3	6	6	2	1	1	1	4	5	1	1	1
191	3	2	5	18	1	2	2														0	1
192	3	2	1	13	3	3	2														0	2	6
193	3	2	4	14	3	1	1	6	6	6	3	6	6								0	2	4
194	3	2	5	16	3	2	2														0	1
195	3	1	6	16	3	2	2														0	1
196	3	1	2	15	4	3	2														0	2	2
197	3	2	1	17	3	3	2														0	1
198	3	3	3	17	1	3	2														0	2	2
199	3	3	5	16	2	1	2														0	2	2
200	3	1	1	13	1	3	2														0	2	1
201	3	3	3	12	3	1	1	2	1	6	3	3	2	5	3						1	2	1
202	3	2	3	16	3	2	2														0	2	2
203	3	1	1	13	1	3	2														0	2	2
204	3	3	3	15	3	1	2														0	2	1
205	3	2	4	15	2	3	2														0	2	3
206	3	3	2	15	4	1	2														0	1
207	3	1	6	15	1	3	2														0	2	8
208	3	2	2	13	3	3	2														0	1
209	3	3	2	15	4	1	2														0	1
210	3	1	3	18	3	3	2														0	1
211	3	2	1	16	3	3	2														0	2	2
212	3	3	4	17	2	1	2														0	1
213	3	3	3	11	2	1	1	1	6	4	2	3	6	2							1	2	3
214	3	1	5	12	1	3	1	6	6	6	3	6	6	5	3						0	2	2
215	3	2	1	13	1	3	2														0	2	7
216	3	1	1	13	1	3	2														0	1
217	3	2	5	12	2	3	2														0	2	6
218	3	2	1	11	2	3	2														0	2	1
219	3	3	4	17	3	3	1	2	1	1	3	6	6	2	3						1	2	2
220	3	2	4	16	3	2	2														0	1
221	3	3	4	15	4	1	2														0	1
222	3	3	6	18	3	1	2														0	2	2
223	3	2	1	17	2	3	2														0	2	7
224	3	3	3	17	4	1	1	6	1	4	3	3	6	3	1						1	1
225	3	3	4	15	4	1	2														0	1
226	3	2	5	13	2	3	2														0	2	1
227	3	2	5	17	4	3	2														0	2	2
228	3	3	3	17	3	1	2														0	2	7
229	3	3	3	15	3	1	2														0	2	1
230	3	3	4	17	2	1	2														0	1
231	3	2	2	18	1	3	2														0	2	1
232	3	2	1	12	1	3	2														0	2	1
233	3	2	2	14	3	3	2														0	1
234	3	2	3	14	2	1	2														0	2	7
235	3	2	2	13	3	3	2														0	1
236	3	1	2	11	2	3	1	6	6	6	1	3	6	2	2	3	2	4	5	3	1	1
237	3	3	6	16	2	1	2														0	1
238	3	3	6	16	2	1	2														0	1
239	3	2	4	17	3	1	2														0	1
240	3	2	5	17	4	1	1	2	1	4	3	3	6	4	3						1	2	7
241	3	3	3	13	2	1	1	2	1	4	2	3	2	2	1		1			2	2	2	3
242	3	1	6	13	1	1	2														0	1
243	3	3	3	18	3	2	2														0	1
244	3	3	3	17	1	3	2														0	2	2
245	3	3	1	17	2	3	2														0	2	3
246	3	2	3	14	2	1	2														0	2	7
247	3	2	4	16	3	2	2														0	1
248	3	2	5	12	2	1	1	2	6	6	3	6	6	2	3	1	1	4	5	1	1	1
249	3	2	1	13	1	3	2														0	2	7
250	3	3	3	12	3	1	1	6	1	1	1	3	6	5	1						1	2	2
251	3	2	1	12	1	2	2														0	2	1
252	3	3	5	16	2	1	2														0	2	2
253	3	2	1	18	2	3	2														0	2	3
254	3	1	6	15	1	3	2														0	2	8
255	3	2	2	17	3	1	1	6	6	6	3	3	6	5	2	2	3	3	5	3	1	2	7
256	3	1	1	11	2	3	2														0	2	1
257	3	3	4	13	2	1	2														0	2	7
258	3	2	5	11	3	3	2														0	1
259	3	2	5	13	3	3	2														0	2	1
260	3	2	5	14	1	3	2														0	1
261	3	3	3	17	3	3	2														0	1
262	3	2	1	11	2	3	2														0	2	1
263	3	1	1	13	1	3	2														0	2	1
264	3	3	2	15	3	1	1	2	1	4	2	3	4	2	1	1	3	3	5	2	2	2	1
265	3	2	6	16	4	2	2														0	2	1
266	3	3	4	16	3	1	2														0	2	2
267	3	3	4	18	3	3	1	6	6	6	3	3	6		1						1	2	3
268	3	3	4	15	3	1	2														0	2	3
269	3	2	6	16	1	1	2														0	2	2
270	3	2	4	15	3	1	2														0	2	1
271	3	2	6	15	4	2	2														0	2	1
272	3	3	3	16	4	1	2														0	2	3
273	3	3	6	15	3	1	2														0	1
274	3	3	5	17	3	1	2														0	1
275	3	3	3	13		1	2														0	1
276	3	3	3	17	4	1	1	2	3	1	2	4	4	2	1						1	2	2
277	3	2	5	13	2	1	2														0	2	2
278	3	1	1	17	2	3	1	2	2	2	3	6	6	5	1						1	2	7
279	3	2	3	17	1	3	2														0	1
280	3	3	3	16	3	1	2														0	2	2
281	3	3	3	16	4	1	1	6	6	6	3	6	6	5	3						0	2	2
282	3	3	2	11	3	1	2														0	2	1
283	3	2	6	11	3	1	2														0	2	1
284	3	2	1	13	2	3	1	2	5	3	3	6	6	2	1						1	2	2
285	3	2	2	15	3	1	2														0	2	6
286	3	3	4	16	2	1	2														0	2	2
287	3	3	3	17	2	1	2														0	2	3
288	3	3	6	17	2	1	2														0	2	2
289	3	3	2	15	2	1	2														0	2	3
290	3	2	3	16	3	1	2														0	1
291	3	3	4	16	3	1	2														0	2	8
292	3	2	2	11		1	1	2	1	4	1	3	6	2	1		1				2	2	1
293	3	3	2	15	2	1	2														0	2	2
294	3	1	1	11	4	3	2														0	2	7
295	3	2	1	14	3	2	2														0	2	3
296	3	2	2	12	1	3	2														0	2	2
297	3	2	6	17	3	2	1	2	1	3	3	3	6	3	2	2	3	4	5	3	1	2	7
298	3	3	3	16	3	1	2														0	1
299	3	1	4	18	1	3	2														0	2	2
300	3	3	5	13	4	2	2														0	1
301	3	3	6	15	3	2	2														0	1
302	3	3	3	12	2	1	2														0	2	1
303	3	1	1	18	2	3	2														0	1
304	3	3	3	16	3	1	1	2	1	4	1	3	3	2	1	1	1	4	4	1	2	2	3
305	3	1	1	17	1	3	2														0	2	7
306	3	2	5	13	2	3	2														0	2	2
307	3	3	2	17	3	2	2														0	2	3
308	3	2	2	15	3	1	2														0	2	6
309	3	2	4	15	2	3	1	2	4	2	1	6	6	2	2						1	2	1
310	3	1	6	18	1	3	2														0	2	1
311	3	1	6	15	1	3	2														0	2	1
312	3	2	2	11	1	1	2														0	2	1
313	3	2	6	15	4	2	2														0	2	1
314	3	2	6	17	3	1	2														0	2	1
315	3	3	1	18	1	3	2														0	1
316	3	2	3	18	1	1	1	2	1	4	2	3	4	2	1						2	2	2
317	3	1	1	10	2	3	2														0	2	5
318	3	3	4	16	2	1	2														0	2	2
319	3	3	6	15	3	2	2														0	2	2
320	3	2	4	15	1	2	2														0	2	2
321	3	2	4	18	3	3	2														0	2	6
322	3	2	2	9	1	3	2														0	2	1
323	3	2	2	9	1	3	2														0	2	1
324	3	2	5	17	3	3	1	2	1	2	1	1	3	2	1	1	2	2	4	1	2	1
325	3	2	4	17	1	3	2														0	1
326	3	3	4	16	3	1	2														0	2	8
327	3	1	1	10	2	3	2														0	2	5
328	3	2	3	18	4	2	2														0	2	1
329	3	3	2	15	2	1	2														0	2	2
330	3	3	5	10	2	3	2														0	2	1
331	3	3	3	17	4	1	2														0	2	2
332	3	3	4	16	3	1	1	2	1	1	2	3	6	1	2						1	1
333	3	3	4	15	3	1	2														0	2	3
334	3	2	4	17	3	1	1	2	2	2	3	4	4								1	2	7
335	3	2	1	17	3	2	1	2	3	3	1	3	6	2	3	1	3	4	5	2	2	1
336	3	2	3	12	2	2	1	6	6	6	3	6	6	2	3	1	1	4	5	1	1	2	2
337	3	3	3	16	2	1	1	2	1	3	3	6	6	2	3						1	2	1
338	3	3	4	16	2	1	1	2	1	4	3	3	6	2	2						2	2	2
339	3	3	6	17	1	1	1	2	6	1	2	5	6	4	2						1	2	1
340	3	3	4	15	1	2	2														0	2	3
341	3	3	5	10	2	3	2														0	2	1
342	3	2	5	18	2	1	2														0	2	4
343	3	2	5	13	2	3	2														0	2	2
344	3	3	3	16	4	1	2														0	2	1
345	3	3	4	17	1	1	2														0	2	2
346	3	2	4	15	3	1	2														0	2	1
347	3	3	2	15	3	1	1	2	1	4	2	3	4	2	1	1	3	4	3	3	2	2	1
348	3	3	3	17	3	1	2														0	2	7
349	3	2	3	18	1	1	2														0	2	3
350	3	2	1	13	2	3	1	2	5	3	3	6	6	2	1						1	2	2
351	3	3	6	15	3	1	2														0	1
352	3	3	5	17	3	1	2														0	1
353	3	1	1	10	2	3	2														0	2	1
354	3	3	3	16	3	1	2														0	2	2
355	3	3	3	16	4	1	1	6	6	6	3	6	6	5	3						0	2	2
356	3	1	5	18	1	3	2														0	1
357	3	2	6	16	3	1	2														0	1
358	3	3	4	16	1	1	2														0	1
359	3	3	2	11	1	1	2														0	2	3
360	3	2	2	15	2	1	2														0	2	3
361	3	2	4	15	2	1	2														0	2	2
362	3	2	6	13	1	3	2														0	2	1
363	3	2	3	17	1	3	2														0	1
364	3	2	5	17	3	3	2														0	2	3
365	3	2	5	17	2	2	2														0	2	2
366	3	3	3	15	3	1	1	6	6	6	3	3	6	2	3	3	3	3	5	3	1	2	2
367	3	2	2	15	2	1	2														0	2	3
368	3	3	4	13	3	1	2														0	1
369	3	2	4	17	3	1	1	2	2	1	2	6	6	5	3						1	2	2
370	3	2	5	17	3	3	1	2	6	4	2	3	4	5	3						1	1
371	3	2	2	13	2	3	2														0	2	2
372	3	3	4	14	3	2	1	2	3	6	1	3	6	5	3	1	3	3	3	3	2	2	3
373	3	3	3	17	3	1	2														0	2	1
374	3	1	2	13	2	3	2														0	2	2
375	3	3	3	16	3	1	2														0	2	1
376	3	2	5	17	2	1	2														0	1
377	3	3	5	12	4	1	1	2	6	1	2	3	4	2	1						1	1
378	3	2	4	15	2	1	1	6	6	6	3	6	6	5	3						0	2	3
379	3	2	5	18	3	3	1	2	6	6	3	6	6	5	1						1	2	1
380	3	1	1	11	1	3	2														0	2	5
381	3	2	6	13	1	3	2														0	2	1
382	3	2	2	15	3	3	2														0	2	3
383	3	3	2	18	3	1	2														0	2	3
384	3	3	5	17	3	3	2														0	1
385	3	1	1	9	2	3	1	6	1	6	3	6	6	2	3	1	3	4	5	1	1	1
386	3	3	4	15	2	1	2														0	2	2
387	3	3	4	14	3	2	1	2	3	6	1	3	6	5	3	1	3	4	5	2	2	2	3
388	3	3	4	17	3	1	2														0	1
389	3	2	3	10	3	2	2														0	2	1
390	3	3	5	17	3	3	2														0	1
391	3	3	3	17	3	1	2														0	2	6
392	3	2	1	10	3	3	2														0	2	3
393	3	1	2	17	3	2	2														0	2	3
394	3	2	2	16	1	2	2														0	2	2
395	3	3	6	13	4	1	2														0	2	3
396	3	3	1	16	2	1	2														0	1
397	3	2	6	13	1	1	2														0	2	3
398	3	2	2	17	3	1	1	1	2	4	3	1	2	2	3	2	1	1	5	1	1	1
399	3	2	2	15	2	3	2														0	2	6
400	3	1	3	12	2	3	2														0	1
401	3	3	4	16	2	1	2														0	2	3
402	3	2	3	10	3	2	2														0	2	1
403	3	3	4	17	3	1	2														0	1
404	3	3	2	17	2	1	1	2	6	6	3	6	6	5	3	3	3	4	5	3	1	1
405	3	3	5	17	3	1	2														0	2	1
406	3	1	3	18	3	3	2														0	1
407	3	2	1	18	3	3	2														0	2	8
408	3	3	4	17	1	1	2														0	2	1
409	3	3	4	17	1	1	2														0	2	1
410	3	2	4	17	1	1	2														0	2	1
411	3	3	4	15	3	1	2														0	2	2
412	3	1	3	12	2	3	2														0	1
413	3	2	2	15	2	3	2														0	2	6
414	3	1	1	11	1	3	2														0	2	5
415	3	3	4	16	2	1	2														0	2	3
416	3	3	2	15	3	1	2														0	2	3
417	3	3	3	15	3	1	1	2	1	4	1	3	3	2	1	1	1	3	4	1	2	2	2
418	3	3	1	11	1	2	2														0	1
419	3	2	5	13	2	2	2														0	1
420	3	3	5	17	3	3	2														0	2	3
421	3	3	1	15	3	1	2														0	2	3
422	3	2	1	12	2	3	2														0	1
423	3	2	4	14	3	2	2														0	2	2
424	3	2	4	16	4	2	2														0	2	2
425	3	2	1	18	1	1	2														0	1
426	3	3	3	15	4	1	1	2	1	4	1	3	3	2	1	1	1	3	5	1	2	2	2
427	3	1	5	17	3	3	2														0	2	1
428	3	1	1	18	2	3	2														0	2	3
429	3	2	6	17	4	3	2														0	1
430	3	3	3	16	3	1	2														0	2	1
431	3	1	2	13	2	3	2														0	2	2
432	3	1	1	9	2	3	1	6	1	6	3	6	6	2	3	1	3	4	5	1	1	1
433	3	2	4	14	1	1	1	6	6	3	3	6	6	5	3						0	2	6
434	3	3	2	10	3	1	2														0	1
435	3	3	2	12	3	1	2														0	2	3
436	3	2	5	15	2	3	2														0	1
437	3	3	4	17	4	1	2														0	2	1
438	3	3	2	15	3	1	2														0	2	3
439	3	1	6	17	3	1	2														0	2	1
440	3	2	1	13	1	3	2														0	1
441	3	2	2	13	2	3	2														0	2	2
442	3	3	6	14	2	3	2														0	2	1
443	3	2	4	17	3	3	2														0	1
444	3	2	4	15	2	1	2														0	2	2
445	3	2	5	17	3	3	2														0	2	3
446	3	3	5	13	1	1	1	2	6	3	3	3	3	5	3						1	1
447	3	2	2	15	3	3	2														0	2	3
448	3	3	4	15	3	2	2														0	2	2
449	3	3	1	17	2	3	1	1	2	1	1	1	2	2	1	1	1	2	2	2	2	2	1
450	3	3	3	16	4	1	1	1	1	4	3	3	4	2	3						1	2	2
451	3	2	1	11	1	3	2														0	2	1
452	3	3	4	13	2	1	2														0	2	2
453	3	2	3	13	3	2	2														0	2	2
454	3	3	4	14	3	2	2														0	1
455	3	3	4	15	4	1	2														0	2	1
456	3	3	4	17	3	1	2														0	2	2
457	3	2	2	11	2	1	2														0	1
458	3	3	2	16	3	1	1	1	1	4	2	3	3	2	3				3		2	1
459	3	1	1	9	2	3	2														0	2	3
460	3	3	6	17	3	1	1	6	6	6	3	6	6								0	2	7
461	3	2	1	18	1	3	2														0	2	2
462	3	2	3	15	3	2	1	2	2	4	1	3	4	2	1	1	3	4	4	3	2	1
463	3	2	1	11	1	3	1	2	5	3	2	4	6	2	1	1					1	2	3
464	3	3	3	17	3	1	2														0	2	1
465	3	1	3	10	2	3	2														0	2	1
466	3	2	6	16	2	1	1	6	5	2	2	3	6	2	2						1	2	2
467	3	3	4	15	4	1	1	2	6	1	1	3	6	1	3						1	2	3
468	3	2	6	14	3	1	2														0	2	1
469	3	2	6	15	1	3	1	2	6	5	1	4	4			1	1	4	5	3	1	2	7
470	3	2	2	17	3	1	2														0	2	1
471	3	2	6	13	3	2	2														0	2	1
472	3	3	3	11	3	1	2														0	2	3
473	3	3	4	14	1	3	2														0	1
474	3	3	3	12	3	2	2														0	2	2
475	3	3	6	17	3	1	1	6	6	6	3	6	6								0	2	7
476	3	3	5	18	4	3	2														0	1
477	3	2	6	14	3	1	2														0	2	1
478	3	1	6	15	3	2	2														0	2	5
479	3	2	6	16	2	1	2														0	2	2
480	3	3	3	17	1	1	1	2	6	3	3	6	6	5	1						1	2	2
481	3	2	4	15	4	1	2														0	1
482	3	1	1	13	2	3	1	2	6	6	3	3	6	2	3						1	2	1
483	3	2	4	12	3	3	2														0	2	1
484	3	3	4	14	4	1	2														0	1
485	3	3	3	16	3	1	2														0	2	3
486	3	3	2	15	3	1	2														0	2	2
487	3	3	6	15	3	1	2														0	2	1
488	3	1	1	13	2	3	1	2	6	6	3	3	6	2	3						1	2	1
489	3	2	2	15	3	3	2														0	2	7
490	3	2	1	16	1	2	2														0	2	2
491	3	2	1	12	1	3	2														0	2	7
492	3	3	1	14	1	2	1	2	6	6	3	6	6	2	1						1	2	2
493	3	3	3	15	3	3	2														0	1
494	3	3	4	15	3	1	1	1	3	5	3	4	6	5	1	1	1	4	5	1	1	1
495	3	1	6	11	3	3	2														0	2	3
496	3	1	6	14	1	2	2														0	2	3
497	3	3	4	15	3	1	2														0	2	3
498	3	3	3	14	4	2	2														0	2	3
499	3	2	2	16	2	3	2														0	1
500	3	3	3	16	3	1	1	2	6	6	3	3	6	2	2						1	2	3
501	3	3	4	15	4	1	2														0	2	2
502	3	2	1	12	1	3	2														0	2	7
503	3	3	3	14	3	3	2														0	2	1
504	3	3	4	15	2	1	1	6	6	6	3	6	6	5	1	1	1	4	5	1	1	1
505	3	2	1	14	2	3	1	2	1	3	3	3	3	2	3						2	2	1
506	3	3	3	11	4	1	2														0	1
507	3	2	3	13	3	2	2														0	2	2
508	3	1	4	13	2	3	2														0	2	7
509	3	3	4	14	4	3	2														0	1
510	3	2	5	12	3	2	1	2	6	6	3	6	6	5	1						1	2	2
511	3	2	1	16	3	1	1	2	6	4	2	3	6	2	1						2	2	2
512	3	1	1	12	2	3	2														0	2	7
513	3	3	5	16	3	3	2														0	1
514	3	2	5	15	4	2	2														0	1
515	3	2	2	17	4	3	1	1	2	3	1	3	3	3	1						1	1
516	3	2	5	14	1	1	2														0	1
517	3	2	1	16	3	2	2														0	2	2
518	3	3	4	13	3	2	2														0	1
519	3	2	4	15	4	1	2														0	1
520	3	1	3	10	2	3	2														0	2	1
521	3	3	3	14	3	3	2														0	2	1
522	3	2	5	16	2	2	2														0	1
523	3	2	6	15	3	2	2														0	2	2
524	3	2	4	13	2	3	2														0	1
525	3	2	6	15	4	1	1	2	3	2	3	5	5	2	3						1	1
526	3	1	1	17	1	3	2														0	2	1
527	3	2	1	13	1	2	2														0	2	2
528	3	3	3	16	3	1	2														0	2	3
529	3	2	4	16	3	1	2														0	2	2
530	3	2	1	16	4	3	2														0	1
531	3	2	2	15	2	2	2														0	2	7
532	3	1	4	13	2	3	2														0	2	7
533	3	2	4	12	3	1	2														0	2	3
534	3	3	4	15	4	1	1	2	6	1	1	3	6	1	3						1	2	3
535	3	3	3	13	4	1	2														0	2	6
536	3	3	4	14	4	3	2														0	1
537	3	2	5	16	4	3	1	2	3	4	2	4	2	2	2	1	1	3	4	1	2	2	1
538	3	2	1	11	1	3	1	2	5	3	2	4	6	2	1	1					1	2	3
539	3	2	1	13	3	3	2														0	2	3
540	3	2	1	14	3	3	2														0	2	2
541	3	2	6	15	4	1	1	2	6	6	3	4	6	2	3						1	1
542	3	2	1	15	1	3	2														0	2	5
543	3	2	1	13	3	3	2														0	2	3
544	3	3	3	12	3	1	1	6	6	1	3	6	6	5	3						0	2	2
545	3	3	3	16	2	1	2														0	1
546	3	2	5	16	3	1	2														0	1
547	3	2	1	16	3	1	2														0	1
548	3	2	1	14	2	3	1	2	1	3	3	3	3	2	3						2	2	1
549	3	3	3	16	4	1	1	1	1	4	2	3	4	2	2						1	2	2
550	3	2	5	11	3	1	2														0	2	3
551	3	3	4	15	2	1	2														0	2	1
552	3	1	6	12	2	1	2														0	2	1
553	3	2	2	15	2	2	2														0	2	7
554	3	2	3	15	4	1	2														0	1
555	3	2	1	17	1	3	2														0	2	2
556	3	3	2	16	3	1	1	1	1	4	2	3	3	2	3						2	1
557	3	2	1	13	3	3	2														0	2	3
558	3	2	5	12	2	1	2														0	2	1
559	3	2	1	16	2	3	2														0	2	7
560	3	2	1	16	2	3	2														0	1
561	3	2	5	16	2	3	2														0	1
562	3	3	2	15	3	1	2														0	2	3
563	3	2	3	15	4	1	2														0	1
564	3	2	4	16	3	1	1	2	6	6	2	3	6	2	3	3	3	4	5	3	1	2	2
565	3	2	1	13	1	2	2														0	2	2
566	3	2	6	15	2	3	2														0	2	4
567	3	3	5	16	4	1	1	2	1	1	3	1	2	2	1	2	1	4	5	1	2	1
568	3	2	2	15	3	1	2														0	2	3
569	3	2	2	15	3	3	2														0	2	3
570	3	1	1	16	4	2	2														0	2	3
571	3	3	3	11	4	1	2														0	1
572	3	3	3	16	3	1	2														0	2	3
573	3	1	1	16	3	3	1	6	6	3	3	3	6	3	3						1	1
574	3	2	4	16	3	1	2														0	2	2
575	3	3	4	15	2	1	2														0	2	1
576	3	3	3	17	4	3	2														0	2	2
577	3	2	5	16	2	2	2														0	2	2
578	3	3	5	13	2	2	2														0	2	1
579	3	3	3	16	2	1	2														0	1
580	3	2	2	15	3	3	2														0	2	7
581	3	3	4	15	1	3	2														0	1
582	3	1	6	15	3	2	2														0	2	5
583	3	3	2	12	3	2	2														0	2	8
584	3	2	4	15	2	2	2														0	1
585	3	3	4	15	4	1	2														0	2	1
586	3	3	3	17	4	1	2														0	2	2
587	3	3	5	16	4	1	1	2	1	3	2	2	4	2	1	3	1	3	3	2	2	1
588	3	3	2	15	3	1	2														0	2	2
589	3	3	5	16	4	1	2														0	2	1
590	3	1	1	10	1	3	2														0	2	1
591	3	3	4	12	3	1	2														0	2	3
592	3	3	3	17	1	1	2														0	2	1
593	3	2	1	17	1	2	2														0	2	1
594	3	3	5	18	2	2	2														0	1
595	3	2	6	15	3	2	2														0	2	7
596	3	3	3	16	4	1	2														0	1
597	3	3	5	15	2	2	2														0	2	6
598	3	2	1	15	1	3	2														0	2	5
599	3	1	4	10	2	3	2														0	2	1
600	3	3	2	13	3	1	1	6	6	1	2	6	6	5	3						0	2	3
601	3	2	4	14	2	3	2														0	2	2
602	3	3	2	12	1	3	1	2	6	3	2	6	6	2	1						1	2	1
603	3	3	2	15	3	1	2														0	2	1
604	3	3	3	16	4	2	2														0	2	5
605	3	2	2	9	2	1	2														0	2	3
606	3	2	2	10	3	1	1	2	6	4	2	3	6								1	2	3
607	3	2	1	11	1	3	2														0	2	1
608	3	3	6	15	2	1	2														0	2	3
609	3	3	4	12	4	1	1	2	3	4	1	3	2	2	1	1	1	3	4	2	2	2	1
610	3	3	3	16	3	1	1	1	1	4	1	1	3	2	1	3	3	4	5	3	2	2	1
611	3	2	2	17	2	1	2														0	1
612	3	3	5	15	3	1	2														0	2	3
613	3	2	6	16	2	3	2														0	1
614	3	2	2	9	2	3	2														0	2	2
615	3	2	2	13	1	3	2														0	2	7
616	3	2	5	18	3	2	2														0	2	1
617	3	2	1	12	2	2	2														0	2	1
618	3	2	5	12	2	1	1	2	1	3	1	3	6	2	1						2	1
619	3	1	1	17	3	3	2														0	1
620	3	3	4	11	3	1	2														0	2	3
621	3	3	3	15	3	2	2														0	2	3
622	3	2	6	18	2	3	2														0	1
623	3	2	2	12	1	1	2														0	2	2
624	3	3	6	16	4	1	2														0	2	1
625	3	2	4	14	2	3	1	2	1	4	2	3	3	2	1						2	1
626	3	1	5	15	4	1	1	6	6	6	2	3	6	2	1						1	1
627	3	3	3	12	4	1	1	2	1	3	2	3	3	2	1						2	2	3
628	3	1	2	12	1	3	2														0	2	2
629	3	3	4	16	4	1	2														0	1
630	3	1	1	14	1	3	2														0	2	1
631	3	3	6	12	2	1	2														0	2	2
632	3	2	3	18	3	3	2														0	1
633	3	2	5	15	3	2	2														0	2	2
634	3	2	6	12	2	3	2														0	2	1
635	3	2	2	16	3	3	2														0	2	2
636	3	3	2	15	3	1	2														0	2	3
637	3	3	3	12	3	1	2														0	2	3
638	3	2	2	11	3	1	2														0	2	1
639	3	3	6	16	4	2	1	1	6	6	3	6	6	5	3						0	2	7
640	3	2	5	15	3	2	2														0	2	5
641	3	3	5	12	2	1	2														0	1
642	3	2	2	15	3	3	2														0	2	3
643	3	3	6	12	3	1	2														0	2	6
644	3	1	1	13	1	3	2														0	1
645	3	3	4	11	3	2	2														0	2	1
646	3	2	4	14	2	3	1	2	1	4	2	3	3	2	1						2	1
647	3	1	5	11		3	2														0	2	2
648	3	2	2	13	3	1	2														0	1
649	3	3	3	16	4	2	2														0	2	7
650	3	2	6	16	3	2	2														0	2	1
651	3	2	2	12	2	1	2														0	2	2
652	3	2	2	12	3	1	2														0	2	2
653	3	2	1	16	3	3	2														0	2	1
654	3	3	2	14	2	1	2														0	2	4
655	3	3	1	16	3	1	2														0	2	7
656	2	2	4	16	2	3	1	2	2	2	3	1	3	5	2	1	1	2	1	1	1	2	3
657	3	2	3	11	3	1	2														0	2	1
658	2	3	2	13	2	3	2														0	2	3
659	2	3	5	11	2	2	2														0	1
660	2	2	2	9	2	2	2														0	2	1
661	2	2	1	17	2	3	2														0	2	2
662	2	2	6	15	3	1	2														0	2	3
663	2	1	1	15	2	2	2														0	2	4
664	2	2	3	15	3	2	2														0	2	1
665	2	3	4	15	1	1	2														0	2	1
666	2	3	2	16	3	1	2														0	2	2
667	2	2	6	15	3	1	2														0	2	3
668	2	2	2	15	3	3	2														0	2	3
669	2	2	4	15	3	3	1	6	6	6	3	6	6	5	2	3	3	4	5	3	0	2	1
670	2	3	4	11	3	1	1	2	1	4	1	3	6	2	1	1	3	4	3	3	2	2	3
671	2	3	3	16	4	1	2														0	2	1
672	2	2	1	9	2	3	2														0	2	4
673	2	3	3	12	4	1	2														0	2	2
674	2	3	6	11		1	1	2	1	6	3	3	3	2	1		1		3		2	2	2
675	2	3	3	13	3	1	2														0	2	3
676	2	3	2	13	2	3	2														0	2	3
677	2	2	5	13	2	1	2														0	2	3
678	2	2	2	15	2	1	2														0	2	1
679	2	2	4	14	2	3	2														0	2	2
680	2	2	5	13	2	1	2														0	2	2
681	2	2	3	11	3	1	2														0	2	1
682	2	3	6	14	3	2	2														0	1
683	2	2	1	12	3	2	2														0	2	4
684	2	1	5	15	4	1	1	6	6	6	2	3	6	2	1						1	1
685	2	3	2	12	1	3	1	2	6	3	2	6	6	2	1						1	2	1
686	2	3	2	14	3	1	1	2	1	4	1	3	3	2	3		1				2	2	2
687	2	2	6	16	4	1	2														0	1
688	2	3	3	15	2	1	1	2	6	6	3	6	6	2	1	2	3	4	5	3	1	2	5
689	2	3	3	16	2	1	1	2	6	6	3	6	6	1	1	2	3	4	5	3	1	2	5
690	2	2	4	12	2	2	1	2	1	3	1	3	3	2	1		1				2	2	3
691	2	3	2	15	3	1	2														0	2	1
692	2	2	2	15	4	3	2														0	1
693	2	3	3	14	3	1	2														0	2	2
694	2	3	2	11	4	2	2														0	2	3
695	2	2	5	14	3	3	2														0	2	3
696	2	3	3	11	3	1	1	2	6	6	2	3	6	5	2						1	2	4
697	2	2	3	15	3	1	2														0	2	2
698	2	2	3	15	3	1	2														0	2	2
699	2	2	2	9	2	3	2														0	2	2
700	2	3	4	11	3	1	2														0	2	1
701	2	3	1	15	3	3	1	2	1	4	1	3	3	2	1						2	1
702	2	3	5	15	3	1	2														0	2	3
703	2	3	5	11	2	2	2														0	1
704	2	2	2	15	1	2	2														0	2	4
705	2	2	2	13	1	3	2														0	2	7
706	2	3	4	16	4	1	2														0	1
707	2	2	5	15	3	2	2														0	2	2
708	2	3	4	10	2	1	2														0	2	2
709	2	2	5	16	3	3	2														0	1
710	2	2	4	16	4	1	1	2	2	4	2	4	3	4	1						1	2	1
711	2	3	4	17	3	1	2														0	2	2
712	2	2	4	13	4	1	2														0	2	1
713	2	1	1	14	2	3	2														0	1
714	2	2	5	14	2	3	2														0	2	1
715	2	2	1	15	3	3	2														0	2	2
716	2	2	3	15	3	3	1	6	6	1	3	6	6	2	1						1	1
717	2	2	5	11	1	1	2														0	2	2
718	2	2	4	10	2	3	2														0	2	1
719	2	2	1	13	3	3	2														0	2	1
720	2	3	4	16	4	1	1	2	1	4	1	3	4	2	2	1	1	3	3	2	2	1
721	2	3	5	12	2	2	2														0	2	1
722	2	3	3	10	3	1	2														0	1
723	2	2	5	11	2	3	2														0	2	1
724	2	2	2	15	3	2	2														0	1
725	2	3	3	15	3	2	1	6	1	4	3	3	6	5	1						1	1
726	2	2	1	10	1	3	2														0	2	2
727	2	2	6	15	3	3	2														0	2	1
728	2	2	2	12	3	1	2														0	1
729	2	2	5	9	1	3	2														0	2	2
730	2	2	1	11	1	3	2														0	1
731	2	1	5	17	3	3	1	6	6	6	3	6	6	5	3						0	2	7
732	2	3	5	14	3	1	2														0	2	7
733	2	3	4	16	2	2	2														0	2	1
734	2	3	4	11		1	1	2	1	4	3	3	3	2	1						2	2	2
735	2	2	4	15	2	2	2														0	2	3
736	2	3	3	12	3	1	1	2	1	4	2	3	4	2	1	1	2	4	3	1	2	1
737	2	2	2	14	3	3	2														0	2	1
738	2	2	2	12	2	2	2														0	2	3
739	2	3	4	11	1	1	2														0	2	2
740	2	3	5	13	2	3	2														0	2	3
741	2	2	5	16	1	3	2														0	2	6
742	2	2	4	14	3	3	2														0	1
743	2	3	3	13	2	1	2														0	2	2
744	2	2	4	12	3	1	2														0	2	2
745	2	3	3	13	3	1	1	2	1	4	2	4	4	3	2						1	1
746	2	2	1	11	2	3	1	6	2	1	2	3	6	2	1						1	2	2
747	2	2	5	15	3	2	2														0	2	7
748	2	2	4	14	3	2	2														0	2	3
749	2	3	2	11	3	1	2														0	1
750	2	3	4	14	3	1	2														0	2	1
751	2	2	2	12	3	1	2														0	2	2
752	2	3	4	15	4	2	2														0	2	2
753	2	2	2	13	3	3	2														0	2	3
754	2	1	6	15	2	2	2														0	2	1
755	2	3	1	14	3	3	2														0	2	2
756	2	2	5	14	4	3	2														0	2	2
757	2	3	4	11	3	3	2														0	2	1
758	2	3	1	14	3	1	2														0	2	1
759	2	3	3	14	3	2	2														0	1
760	2	3	3	12	3	1	2														0	2	2
761	2	3	5	12	3	2	2														0	1
762	2	3	4	14	4	2	2														0	2	1
763	2	2	1	13	4	1	2														0	2	8
764	2	3	3	12	3	2	1	2	1	2	2	3	2	4	2						1	2	2
765	2	2	5	13	3	2	2														0	2	5
766	2	3	3	15	3	2	1	6	1	4	3	3	6	5	1						1	1
767	2	2	5	13	2	1	2														0	2	3
768	2	2	2	11	3	1	2														0	2	3
769	2	3	6	13	3	1	1	2	6	1	1	3	6	2	1	1	1	4	5	3	2	1
770	2	3	3	14	3	1	1	2	1	4	2	3	3	2	1	1	2	4	3	2	2	1
771	2	2	2	11	2	1	2														0	2	2
772	2	2	3	14	3	3	2														0	2	7
773	2	2	2	15	1	1	2														0	2	3
774	2	2	5	15	3	3	2														0	2	2
775	2	3	2	13	3	1	2														0	2	1
776	2	2	2	16	3	2	2														0	1
777	2	2	2	12	2	3	2														0	2	2
778	2	2	1	13	4	3	1	2	2	1	2	6	6	2	2						1	2	3
779	2	3	4	15	3	1	2														0	2	3
780	2	3	4	14	4	1	2														0	2	3
781	2	2	4	12	2	3	2														0	2	3
782	2	3	2	11		1	2														0	2	3
783	2	3	4	11	4	1	2														0	2	2
784	2	2	4	15	1	2	2														0	2	2
785	2	3	2	14	2	1	2														0	2	3
786	2	1	3	12	4	2	2														0	2	1
787	2	2	6	15	3	2	2														0	2	1
788	2	2	5	15	3	3	2														0	2	3
789	2	2	6	13	2	1	2														0	2	7
790	2	2	1	14	2	3	2														0	2	1
791	2	2	2	12	2	3	2														0	2	2
792	2	3	4	15	2	1	2														0	2	3
793	2	2	3	14	3	3	2														0	2	7
794	2	3	5	10	2	2	2														0	2	2
795	2	2	1	14	1	3	1	2	1	4	2	3	6	2	1						2	2	1
796	2	2	3	15	3	3	1	6	6	1	3	6	6	2	1						1	1
797	2	3	4	15	1	1	2														0	2	1
798	2	2	1	9	1	3	1	6	1	4	3	3	4	4	2						1	2	5
799	2	2	2	11	2	1	2														0	2	2
800	2	3	2	13	2	1	2														0	2	3
801	2	2	1	13	3	2	2														0	2	4
802	2	2	2	12	3	1	1	1	1	6	2	3	6	5	1						1	2	2
803	2	1	1	13	3	3	2														0	1
804	2	2	2	13	1	3	2														0	1
805	2	3	2	12	3	1	1	2	6	4	2	3	4	5	3						1	2	2
806	2	3	2	11	3	1	1	2	1	4	2	3	4	2	1						2	2	1
807	2	3	5	13	3	1	2														0	2	2
808	2	3	4	13	3	1	2														0	2	2
809	2	2	1	14	2	3	2														0	2	1
810	2	2	2	12	4	2	2														0	2	7
811	2	2	2	14	3	3	2														0	2	2
812	2	2	5	16	2	2	2														0	1
813	2	3	2	14	3	2	2														0	2	2
814	2	2	5	16	3	3	1	6	6	6	3	6	6	2	1	1	3	4	5	3	1	2	1
815	2	3	3	12	3	1	2														0	1
816	2	2	2	11	2	1	1	6	1	3	2	3	3	4	3						1	2	3
817	2	2	2	12	2	1	2														0	2	2
818	2	3	2	11	2	1	2														0	2	1
819	2	3	2	12	3	1	2														0	2	2
820	2	3	4	17	3	1	2														0	2	2
821	2	3	3	11	3	1	1	2	1	4	2	4	4	2	2						1	1
822	2	2	5	16	1	3	2														0	2	6
823	2	2	2	12	2	1	2														0	1
824	2	3	5	12	1	1	2														0	1
825	2	2	5	13		3	2														0	2	8
826	2	2	2	11	2	1	1	6	6	6	2	6	4	5	3						0	2	2
827	2	3	1	10	3	3	1	6	6	6	2	6	6	2	3	1	1	4	5	3	1	1
828	2	3	3	12	3	1	1	2	1	4	1	3	3	2	1						2	1
829	2	2	5	11	2	3	2														0	2	1
830	2	2	4	13	2	3	2														0	2	3
831	2	2	5	13	2	1	1	6	1	4	2	3	6	2	1					2	2	2	1
832	2	2	2	12	2	1	1	2	1	4	2	1	3	2	3						2	2	3
833	2	3	3	12	3	1	1	2	6	2	3	6	6	5	1						1	2	3
834	2	1	1	14	2	3	2														0	1
835	2	1	1	13	3	3	2														0	1
836	2	2	4	16	4	1	1	2	2	4	2	4	3	4	1						1	2	1
837	2	2	1	15	3	3	2														0	2	2
838	2	2	1	14	2	3	2														0	2	1
839	2	3	3	10	3	1	2														0	2	1
840	2	2	1	14	1	3	1	2	1	4	2	3	6	2	1						2	2	1
841	2	2	2	12	2	1	2														0	2	3
842	2	3	2	15	3	1	2														0	1
843	2	3	2	15	2	1	2														0	2	1
844	2	1	6	12	2	1	2														0	2	3
845	2	3	3	14	3	1	2														0	1
846	2	3	5	14	3	1	2														0	1
847	2	3	2	12	2	1	2														0	2	2
848	2	2	2	14	3	1	2														0	1
849	2	2	2	16	3	2	2														0	1
850	2	3	4	16	2	2	2														0	2	1
851	2	3	3	10	4	1	2														0	2	1
852	2	3	2	12	3	1	1	2	1	4	1	3	2	2	3						2	1
853	2	1	5	17	3	3	1	6	6	6	3	6	6	5	3						0	2	7
854	2	2	6	15	3	3	2														0	2	1
855	2	2	1	15	2	3	1	2	1	4	1	3	6	2	1		1				2	2	3
856	2	2	1	9	1	3	1	6	1	4	3	3	4	4	2						1	2	5
857	2	3	3	14	4	2	2														0	1
858	2	3	3	11	3	1	2														0	2	2
859	2	3	4	14	3	2	2														0	2	1
860	2	2	5	13		3	2														0	2	8
861	2	3	1	11	3	3	1	2	1	4	2	3	4	2	1						2	2	4
862	2	2	4	10	2	3	2														0	2	1
863	2	3	3	15	3	2	2														0	1
864	2	3	2	14	3	2	2														0	2	2
865	2	3	1	13	2	3	2														0	1
866	2	3	4	15	4	2	2														0	2	2
867	2	2	5	15	3	3	1	6	6	6	3	6	6								0	1
868	2	3	3	13	1	2	2														0	2	1
869	2	2	2	14	3	3	2														0	2	1
870	2	2	5	14	1	3	2														0	2	3
871	2	2	1	12	1	3	2														0	2	7
872	2	2	2	14	3	1	2														0	2	1
873	2	3	2	15	2	1	2														0	2	1
874	2	3	4	14	3	2	2														0	2	1
875	2	2	2	13	1	3	2														0	1
876	2	2	5	9	1	3	2														0	2	2
877	2	3	5	14	3	3	2														0	2	1
878	2	2	1	11	2	3	1	6	2	1	2	3	6	2	1						1	2	2
879	2	3	2	11	1	1	2														0	1
880	2	2	4	10	2	1	1	6	6	6	3	6	6	5	3						0	1
881	2	2	1	10	1	3	2														0	2	2
882	2	3	5	10	2	2	2														0	2	2
883	2	2	3	14	3	3	1	1	1	1	1	1	2	1	1						1	2	7
884	2	2	4	12	2	3	2														0	2	3
885	2	2	1	11	1	3	2														0	1
886	2	3	3	14	4	1	1	2	6	6	3	6	6	2	1	3	3	4	5	3	1	2	6
887	2	3	3	10	2	1	2														0	2	4
888	2	2	2	9	3	3	1	2	6	6	3	6	6	2	1	1					1	2	1
889	2	3	3	10	2	1	1	6	6	6	3	6	6	5	3						0	1
890	2	3	1	14	4	1	2														0	2	1
891	2	3	4	12	3	1	2														0	1
892	2	3	3	11	2	3	2														0	2	3
893	2	2	2	11	1	3	2														0	2	7
894	2	2	5	12	2	3	2														0	2	7
895	2	3	2	11	3	1	2														0	1
896	2	1	5	14	1	3	2														0	2	1
897	2	2	4	12	2	1	2														0	2	1
898	2	3	1	14	2	3	2														0	2	7
899	2	3	2	9	2	3	1	6	6	6	2	3	6	2	3						1	2	3
900	2	1	4	11	1	3	2														0	2	2
901	2	2	5	10		1	2														0	2	3
902	2	3	5	15	3	1	2														0	2	1
903	2	3	6	12	1	1	2														0	2	1
904	2	3	4	12	3	1	2														0	2	3
905	2	2	5	12	4	1	2														0	1
906	2	3	3	11	4	1	1	2	1	4	1	6	6	2	1						2	1
907	2	2	5	14	2	3	2														0	2	1
908	2	2	1	14	3	3	2														0	1
909	2	2	1	14	2	3	2														0	1
910	2	2	2	11	1	2	2														0	2	2
911	2	2	4	12		1	2														0	2	7
912	2	2	2	8	2	3	2														0	2	1
913	2	3	3	14	3	1	1	2	1	4	2	1	3	2	1	1	1	4	4	1	2	1
914	2	2	1	11	1	3	2														0	2	3
915	2	2	3	11	2	3	2														0	2	2
916	2	3	5	12	1	1	1	6	6	6	2	3	6	2	1						1	1
917	2	2	2	14	2	3	2														0	2	2
918	2	3	2	13	2	1	2														0	1
919	2	2	2	11	3	1	2														0	2	3
920	2	3	4	13	3	1	2														0	2	1
921	2	2	5	12	2	2	2														0	2	3
922	2	2	4	11	1	1	2														0	2	2
923	2	1	5	14	1	3	2														0	2	1
924	2	3	1	12	1	1	2														0	2	3
925	2	2	1	13	1	1	2														0	2	3
926	2	2	1	14	2	3	2														0	2	2
927	2	3	3	10	4	2	2														0	2	2
928	2	2	1	14	1	3	2														0	2	2
929	2	3	3	13	3	2	1	2	1	4	2	3	4	2	1						2	1
930	2	3	1	12	2	3	2														0	2	3
931	2	2	2	10	1	3	1	2	6	6	3	6	6	2	1	1					1	2	6
932	2	2	6	12	2	1	2														0	1
933	2	2	4	15	4	2	2														0	1
934	2	3	4	12	2	1	2														0	1
935	2	3	5	14	3	2	2														0	1
936	2	1	5	14	1	3	2														0	2	1
937	2	3	4	13	3	1	2														0	1
938	2	2	4	10	2	2	2														0	2	1
939	2	2	5	13	2	3	2														0	2	1
940	2	2	5	11	3	1	2														0	2	6
941	2	1	1	10	1	3	2														0	1
942	2	2	2	15	2	3	2														0	2	3
943	2	2	1	13	2	3	2														0	2	3
944	2	3	2	11	3	3	2														0	2	7
945	2	3	3	11	3	1	2														0	2	1
946	2	2	6	14	3	3	2														0	1
947	2	3	5	14	3	2	2														0	2	1
948	2	3	2	11	2	1	1	2	6	6	2	6	6	5	3						1	1
949	2	3	6	11	3	1	2														0	2	2
950	2	2	2	10	1	3	1	2	6	6	3	6	6	2	1	1					1	2	6
951	2	2	2	11	1	3	2														0	2	7
952	2	2	6	11	2	2	2														0	2	3
953	2	2	6	15	1	2	2														0	2	1
954	2	2	1	10	2	3	2														0	2	1
955	2	3	1	9	3	2	2														0	1
956	2	3	2	13	4	1	2														0	1
957	2	3	5	12	2	1	1	2	2	1	2	6	3	2	2	1	1	3	1	1	2	2	2
958	2	1	4	14	2	3	1	2	1	6	3	3	2	2	1			3			2	1
959	2	1	5	13	2	3	2														0	2	3
960	2	3	2	11	3	3	2														0	2	7
961	2	1	1	15	2	3	2														0	2	3
962	2	2	5	13	2	3	2														0	2	1
963	2	3	4	11	3	1	1	2	1	1	2	3	2	2	1						2	1
964	2	3	3	13	1	1	2														0	2	2
965	2	2	1	14	3	3	2														0	2	1
966	2	1	1	15	2	3	2														0	2	3
967	2	1	1	13	3	3	2														0	2	3
968	2	3	5	12	1	1	2														0	1
969	2	2	4	11	2	2	2														0	1
970	2	3	3	14	3	1	2														0	1
971	2	2	3	14	4	1	1	2	2	4	2	6	6	2	3	2	2	4	3	1	1	1
972	2	1	3	14	3	2	2														0	1
973	2	2	4	12		3	2														0	2	3
974	2	2	2	11	1	3	2														0	2	3
975	2	2	3	13	1	1	2														0	1
976	2	2	2	13	3	3	2														0	1
977	2	2	1	13	3	3	2														0	2	2
978	2	3	3	12	1	1	1	1	6	6	2	3	6	5	2	1	1	4	5	3	1	1
979	2	2	4	12	3	3	2														0	2	3
980	2	2	2	10	2	3	2														0	2	8
981	2	3	4	12	3	1	2														0	1
982	2	2	5	13	4	3	2														0	2	7
983	2	2	2	12	4	2	2														0	2	5
984	2	3	3	12	3	1	2														0	1
985	2	3	3	12	4	1	2														0	2	2
986	2	3	2	12	3	1	2														0	1
987	2	2	4	13	3	3	2														0	1
988	2	3	3	15	3	1	2														0	2	3
989	2	2	6	13	2	2	2														0	2	8
990	2	3	5	13	3	1	2														0	2	3
991	2	3	3	14	3	1	1	2	1	1	3	3	6	2	1	1	3	3	3	3	2	1
992	2	3	2	9	1	1	2														0	1
993	2	1	5	14	1	3	2														0	2	1
994	2	1	5	14	1	3	2														0	1
995	2	1	4	14	2	3	1	2	1	6	3	3	2	2	1						2	1
996	2	3	2	12	4	1	2														0	1
997	2	2	2	14	3	1	2														0	1
998	2	3	5	10	3	3	2														0	1
999	2	2	4	10	2	2	2														0	2	1
1000	2	1	1	11	2	3	2														0	2	4
1001	2	2	2	10	3	3	2														0	2	8
1002	2	2	1	12	3	3	2														0	2	8
1003	2	3	3	11	2	3	2														0	2	3
1004	2	2	5	13	3	3	2														0	2	1
1005	2	1	5	14	1	3	2														0	1
1006	2	2	4	13	3	3	2														0	1
1007	2	2	1	14	1	3	2														0	2	2
1008	2	2	2	14	2	3	2														0	2	2
1009	2	3	3	14	2	1	1	6	6	4	3	1	6		1						1	2	3
1010	2	3	4	11	2	1	2														0	2	2
1011	2	2	4	13	2	3	2														0	1
1012	2	3	4	13	3	1	2														0	2	3
1013	2	3	2	11	4	1	2														0	1
1014	2	3	1	15	3	1	1	6	6	6	2	6	6								0	2	7
1015	2	2	5	9	1	2	2														0	2	6
1016	2	3	4	12	2	1	2														0	2	1
1017	2	2	4	15	4	2	2														0	1
1018	2	2	2	15	2	3	2														0	2	3
1019	2	1	1	10	2	2	1	1	1	1	1	1	6	5	3	1	3	4	5	3	1	2	1
1020	2	3	1	12	2	3	2														0	2	3
1021	2	2	4	13	1	1	2														0	2	3
1022	2	2	4	14	1	1	1	6	6	6	3	6	6	4	3						0	2	8
1023	2	3	3	11	3	2	1	2	1	1	1	3	2	2	3					2	2	2	3
1024	2	2	5	13	2	3	2														0	2	4
1025	2	3	2	11	2	1	2														0	2	3
1026	2	3	3	9	3	2	2														0	2	2
1027	2	1	2	13	1	3	2														0	2	2
1028	2	3	5	11	2	1	2														0	2	2
1029	2	2	5	12	3	1	2														0	2	7
1030	2	3	6	11	1	1	1	2	5	3	3	6	6	2	3	1	3	4	5	3	1	2	1
1031	2	3	5	13	4	3	2														0	1
1032	2	2	1	11	2	3	1	6	1	4	2	3	4	2	1						2	2	6
1033	2	2	1	10	2	3	2														0	2	1
1034	2	2	1	12	3	3	2														0	2	8
1035	2	2	5	12	2	1	2														0	2	3
1036	2	3	2	9	2	3	1	6	6	6	2	3	6	2	3						1	2	3
1037	2	3	2	12	2	1	1	1	6	1	3	6	6	5	3						0	2	2
1038	2	3	3	13	4	1	1	2	1	4	2	3	4	2	1						2	1
1039	2	3	3	13	2	1	2														0	1
1040	2	2	2	11	1	3	2														0	2	3
1041	2	2	5	17	2	3	2														0	2	4
1042	2	3	3	12	3	1	2														0	2	7
1043	2	3	5	15	3	1	2														0	2	1
1044	2	2	1	13	2	3	2														0	2	3
1045	2	2	2	9	3	3	1	2	6	6	3	6	6	2	1	1					1	2	1
1046	2	2	2	12	3	1	2														0	2	2
1047	2	3	2	11	1	1	2														0	1
1048	2	2	4	11	2	2	2														0	2	1
1049	2	1	1	13	1	3	2														0	2	2
1050	2	2	2	8	2	3	2														0	2	1
1051	2	2	2	11	1	3	2														0	1
1052	2	2	6	16	4	2	2														0	2	7
1053	2	3	1	14	2	3	2														0	2	7
1054	2	2	1	11	2	3	2														0	2	4
1055	2	2	2	13	2	1	2														0	2	1
1056	2	3	3	11	3	1	2														0	1
1057	2	3	5	10	3	3	2														0	1
1058	2	2	1	14	2	3	2														0	2	2
1059	2	2	2	11	1	3	2														0	1
1060	2	3	4	10	2	1	2														0	2	1
1061	2	3	4	10	2	1	2														0	1
1062	2	2	1	13	2	3	1	2	6	6	3	3	6	2	3						1	2	2
1063	2	3	5	14	3	1	2														0	1
1064	2	3	5	11	3	1	1	2	3	3	2	6	6	2	2	1	3	4	4	3	1	2	3
1065	2	1	1	12	2	3	2														0	2	1
1066	2	3	4	11	3	1	2														0	2	2
1067	2	3	4	12	3	1	2														0	2	2
1068	2	3	1	15	3	1	2														0	2	1
1069	2	2	1	11	1	3	2														0	2	3
1070	2	3	1	14	4	1	2														0	2	1
1071	2	2	4	13	2	1	2														0	2	2
1072	2	2	3	11	2	3	2														0	2	2
1073	2	1	5	13	2	3	2														0	2	3
1074	2	1	5	12	2	1	1	2	1	4	1	3	4	2	1						2	1
1075	2	3	3	14	3	1	2														0	1
1076	2	1	1	10	1	3	2														0	1
1077	2	2	1	14	3	3	2														0	2	1
1078	2	3	4	11	3	1	2														0	2	3
1079	2	3	5	14	3	3	2														0	2	2
1080	2	1	4	11	1	3	2														0	2	2
1081	2	2	2	12	2	1	2														0	2	3
1082	2	2	5	10	2	3	2														0	2	2
1083	2	2	4	12	2	2	2														0	1
1084	2	1	1	12	1	3	2														0	2	1
1085	2	2	4	12	2	2	2														0	2	2
1086	2	3	3	12	3	1	2														0	1
1087	2	2	6	12	3	2	2														0	2	1
1088	2	2	3	12	2	2	1	2	1	4	2	3	6	3	2						1	2	3
1089	2	2	4	13	2	1	2														0	2	1
1090	2	2	5	12	3	3	2														0	2	1
1091	2	3	4	9	3	2	2														0	2	1
1092	2	2	2	10	1	3	1	6	6	6	3	6	6	5	3						0	2	4
1093	2	3	3	12	3	1	2														0	1
1094	2	2	2	12	1	1	1	2	3	6	2	6	6								1	2	7
1095	2	3	2	11	1	1	2														0	2	2
1096	2	2	2	13	1	3	2														0	2	7
1097	2	3	4	12	2	2	2														0	2	6
1098	2	3	2	12	1	1	2														0	2	1
1099	2	2	1	13	3	3	2														0	2	1
1100	2	1	1	13	3	3	1	6	6	6	3	6	6	5	3						0	1
1101	2	2	6	12	3	2	1	1	2	6	3	6	6	5	3						0	2	1
1102	2	3	3	13	3	1	2														0	2	2
1103	2	2	2	12	3	1	2														0	2	4
1104	2	3	5	11	1	1	2														0	2	2
1105	2	3	3	11	3	1	2														0	2	3
1106	2	3	5	12	1	2	2														0	2	3
1107	2	2	3	13	2	3	2														0	1
1108	2	2	4	11	4	2	2														0	1
1109	2	2	1	10	3	2	2														0	2	3
1110	2	2	5	13	1	3	2														0	2	1
1111	2	3	3	14	3	1	1	6	6	3	2	6	6	2	3	1	3	2	3	3	1	1
1112	2	3	4	11	3	1	2														0	2	3
1113	2	3	2	12	1	1	2														0	2	1
1114	2	2	2	13	2	3	2														0	2	2
1115	2	2	4	13	3	1	2														0	2	1
1116	2	2	2	12	2	2	2														0	2	2
1117	2	2	1	13	3	3	2														0	2	1
1118	2	3	4	10	1	2	2														0	2	3
1119	2	2	1	10	2	3	2														0	2	1
1120	2	3	3	12	4	2	1	2	1	4	1	3	4	2	1						2	2	1
1121	2	2	1	12	4	3	2														0	1
1122	2	3	1	9	1	3	2														0	2	1
1123	2	2	5	12	2	3	2														0	2	3
1124	2	1	1	11	1	3	1	6	6	6	3	6	6	5	3						0	2	1
1125	2	2	1	13	3	3	2														0	2	1
1126	2	2	1	14	3	3	2														0	2	3
1127	2	3	6	12	3	1	2														0	2	6
1128	2	3	2	10	2	2	2														0	2	3
1129	2	1	6	15	1	3	2														0	2	5
1130	2	2	5	10	1	3	2														0	1
1131	2	2	4	12	2	1	2														0	2	2
1132	2	1	5	12	1	1	2														0	2	6
1133	2	2	5	13	2	2	2														0	2	6
1134	2	3	4	11	3	1	2														0	2	1
1135	2	1	6	14	4	1	2														0	2	2
1136	2	2	5	13	3	3	2														0	2	7
1137	2	2	3	13	4	1	2														0	2	2
1138	2	2	6	13	2	3	2														0	2	3
1139	2	2	1	13	1	3	2														0	2	2
1140	2	3	1	14	2	3	2														0	2	1
1141	2	2	2	9	2	1	2														0	1
1142	2	2	4	13	3	1	2														0	2	3
1143	2	2	2	16	1	3	2														0	2	7
1144	2	3	4	15	3	2	2														0	1
1145	2	2	2	11	2	3	2														0	2	1
1146	2	2	1	10	2	3	2														0	2	3
1147	2	3	3	11	3	2	1	2	1	1	1	3	2	2	3						2	2	3
1148	2	3	4	12	3	2	1	6	1	4	2	3	4	5	2						1	2	1
1149	2	2	6	12	2	3	1	2	1	1	1	3	4	2	1						2	1
1150	2	2	1	10	2	3	2														0	2	3
1151	2	3	3	13	3	1	2														0	2	2
1152	2	3	4	12	2	1	2														0	1
1153	2	2	6	11	2	3	2														0	2	4
1154	2	3	1	14	2	3	2														0	2	1
1155	2	2	5	10	1	3	2														0	1
1156	2	3	3	10	2	1	2														0	2	4
1157	2	2	5	10		3	2														0	2	2
1158	2	3	3	13	3	3	1	6	6	6	3	6	6	5	3						0	2	1
1159	2	3	3	11	3	1	2														0	1
1160	2	1	5	11	2	3	2														0	1
1161	2	3	4	12		1	2														0	2	2
1162	2	1	2	14	2	3	2														0	2	1
1163	2	3	4	12	2	1	2														0	1
1164	2	2	2	14	3	2	2														0	2	4
1165	2	2	1	13	2	3	2														0	2	3
1166	2	2	2	14	2	3	2														0	2	6
1167	2	3	5	12	1	3	2														0	2	2
1168	2	1	3	11	1	1	2														0	2	4
1169	2	3	2	10	2	2	2														0	2	3
1170	2	3	4	10	2	2	2														0	2	3
1171	2	2	2	12	2	3	1	6	6	6	3	4	3	2	1						1	2	1
1172	2	3	4	11	2	1	2														0	2	3
1173	2	2	2	14	2	3	2														0	2	6
1174	2	3	4	11	4	1	2														0	1
1175	2	1	3	16	3	3	2														0	1
1176	2	2	2	12	3	1	2														0	2	7
1177	2	2	5	17	1	3	2														0	2	3
1178	2	3	4	9	3	3	2														0	2	3
1179	2	3	3	11	2	1	2														0	1
1180	2	1	4	15	3	1	2														0	2	1
1181	2	2	2	15	4	3	2														0	2	1
1182	2	2	1	11		1	1	6	6	6	3	6	6	5	3	3	3	4	5	3	0	2	7
1183	2	3	4	12	2	1	2														0	2	1
1184	2	3	5	12	4	1	1	2	6	1	3	3	6	2	3						1	2	3
1185	2	3	1	11	3	1	2														0	2	2
1186	2	3	6	12	3	1	1	2	6	6	1	3	6	5	2						1	2	3
1187	2	3	6	10	1	3	2														0	1
1188	2	1	1	12	1	3	2														0	2	1
1189	2	1	1	10	2	3	2														0	2	6
1190	2	2	5	15	1	3	2														0	1
1191	2	3	2	11	4	1	1	2	3	3	2	6	6	2	2	1	3	4	4	3	1	2	3
1192	2	3	4	9	3	2	2														0	2	1
1193	2	2	5	11	2	1	2														0	2	2
1194	2	1	1	11	1	3	1	6	6	6	3	6	6	5	3						0	2	1
1195	2	2	5	13	2	3	2														0	2	1
1196	2	2	1	10	2	3	2														0	2	3
1197	2	3	5	10	4	1	2														0	1
1198	2	3	4	11	2	1	2														0	2	2
1199	2	3	6	12	3	1	1	6	6	6	3	6	6								0	1
1200	2	3	4	9	3	3	2														0	2	3
1201	2	1	5	12	3	3	2														0	2	2
1202	2	3	3	10	4	2	2														0	1
1203	2	2	1	10	2	3	2														0	2	1
1204	2	2	4	12	3	1	2														0	2	1
1205	2	2	4	9	3	3	2														0	2	1
1206	2	3	3	12	4	1	2														0	1
1207	2	2	1	13	2	3	2														0	2	3
1208	2	2	6	12	3	3	1	2	1	1	1	3	4	2	1						2	1
1209	2	1	5	14	4	3	2														0	2	6
1210	2	1	6	10	3	2	2														0	2	7
1211	2	3	1	11	1	3	2														0	2	1
1212	2	3	3	11	3	1	2														0	1
1213	2	2	4	15	2	1	2														0	2	1
1214	2	2	1	11	2	3	2														0	2	1
1215	2	2	4	12	4	3	2														0	1
1216	2	2	6	11	2	3	2														0	2	4
1217	2	1	4	15	3	1	2														0	2	1
1218	2	2	2	10	1	3	1	6	6	6	3	6	6	5	3						0	2	4
1219	2	2	5	10	2	3	2														0	2	2
1220	2	2	3	12	2	2	1	2	1	4	2	3	6	3	2						1	2	3
1221	2	3	3	12	3	1	2														0	2	2
1222	2	2	2	13	2	3	2														0	2	2
1223	2	3	4	11	3	1	2														0	2	2
1224	2	3	6	10	1	3	2														0	1
1225	2	2	1	13	1	3	2														0	2	2
1226	2	1	2	14	2	3	2														0	2	1
1227	2	3	1	11	3	1	2														0	2	3
1228	2	2	2	13	1	3	2														0	2	7
1229	2	3	4	11	4	1	2														0	2	6
1230	2	3	3	12	4	2	2														0	1
1231	2	3	1	13	1	1	1	6	1	3	2	6	6	3	1						1	2	2
1232	2	2	1	14	3	3	2														0	2	3
1233	2	2	1	13	3	3	2														0	2	1
1234	2	3	2	11	2	1	2														0	2	1
1235	2	2	5	12	3	3	1	6	6	6	3	6	6	5	3						0	2	2
1236	2	2	5	13	2	3	2														0	2	1
1237	2	2	3	11	4	1	2														0	2	1
1238	2	2	2	11	2	3	2														0	2	1
1239	2	2	3	11	2	2	2														0	1
1240	2	2	4	11	2	1	2														0	2	1
1241	2	2	2	12	2	3	1	6	6	6	3	4	3	2	1						1	2	1
1242	2	1	1	11	3	1	2														0	2	2
1243	2	3	2	12	2	1	2														0	2	3
1244	2	3	4	16	2	3	1	6	6	6	3	6	6								0	2	1
1245	2	2	1	11	1	3	2														0	2	3
1246	2	2	2	11	3	2	1	6	1	6	3	3	6	2	3						1	2	2
1247	2	3	4	12	4	1	2														0	1
1248	2	3	4	10	1	1	2														0	1
1249	2	3	1	12	1	3	1	2	6	6	3	6	3	2	3						1	2	2
1250	2	2	3	11	4	1	1	2	5	3	3	4	6	5	3						1	1
1251	2	2	1	12	3	3	2														0	1
1252	2	1	1	10	1	1	2														0	2	2
1253	2	2	2	9	1	3	2														0	2	6
1254	2	3	4	9		1	1	6	6	5	2	3	6	2	1						1	2	2
1255	2	3	4	10	2	3	2														0	1
1256	2	1	1	10		3	1	6	6	6	3	6	6	2	1	3	1	1	1	1	1	1
1257	2	2	2	13	1	1	2														0	1
1258	2	2	4	10	2	1	2														0	2	3
1259	2	2	2	11	1	1	2														0	2	3
1260	2	3	3	13	3	1	1	2	6	1	1	3	6	2	1						2	2	3
1261	2	2	4	11	2	2	2														0	1
1262	2	2	6	12	3	1	2														0	2	2
1263	2	3	3	13	2	3	2														0	2	3
1264	2	2	3	13	3	1	1	6	6	6	3	6	6	5	3	3	3	4	5	3	0	2	7
1265	2	3	4	13	3	3	2														0	2	1
1266	2	2	4	16	2	2	2														0	1
1267	2	2	3	15	3	2	2														0	2	1
1268	2	2	5	10	3	1	2														0	1
1269	2	2	1	11	2	3	1	2	6	6	3	6	6	2	1	1					1	1
1270	2	3	1	12	1	3	1	2	6	6	3	6	3	2	3						1	2	2
1271	2	3	3	9	4	1	2														0	1
1272	2	2	2	9	2	3	2														0	2	2
1273	2	3	2	11	1	1	1	2	6	1	3	3	6	2	1						1	2	4
1274	2	2	5	13	3	3	1	2	1	6	1	2	4	4	1	3	3	3	3	1	2	1
1275	2	3	2	10	1	3	2														0	2	1
1276	2	2	4	11	2	3	2														0	2	1
1277	2	2	5	13	2	3	2														0	2	2
1278	2	3	6	9	3	2	2														0	2	2
1279	2	3	6	9	3	2	2														0	2	2
1280	2	3	3	12	4	3	2														0	2	3
1281	2	1	5	13	3	3	2														0	1
1282	2	2	1	13	2	3	2														0	2	2
1283	2	3	4	12	3	1	2														0	2	2
1284	2	2	4	9	3	3	2														0	2	1
1285	2	3	5	11		1	2														0	1
1286	2	3	3	12	4	1	1	2	5	3	3	4	4			2	1	3	2	1	1	1
1287	2	2	5	12	2	3	1	2	6	1	3	3	3	2	1	1	3	3	2	3	2	1
1288	2	2	1	10	1	3	2														0	2	1
1289	2	2	2	11	3	1	2														0	2	1
1290	2	3	1	12	3	3	1	5	5	6	3	6	6	5	3						0	2	1
1291	2	3	6	13	3	2	2														0	2	8
1292	2	3	3	12	4	3	2														0	2	3
1293	2	1	1	12	2	3	2														0	2	3
1294	2	2	2	12	1	1	2														0	2	5
1295	2	2	6	11	3	2	2														0	2	7
1296	2	3	3	9	3	1	2														0	2	3
1297	2	2	1	10	1	3	2														0	2	1
1298	2	2	3	12	2	2	1	6	6	4	2	2	2	2	1	3	3	4	5	3	1	1
1299	2	3	3	12	3	2	2														0	2	2
1300	2	3	3	11	3	1	2														0	1
1301	2	2	5	11	4	3	2														0	2	2
1302	2	3	1	13	4	3	2														0	2	1
1303	2	3	2	11	2	1	2														0	1
1304	2	3	6	11	4	1	2														0	2	3
1305	2	3	4	12	3	1	2														0	2	7
1306	2	3	3	9	3	2	1	2	1	4	2	3	4	2	1						2	2	2
1307	2	2	4	11	3	1	1	5	6	1	3	6	6	2	1	3	3	4	4	2	1	2	5
1308	2	2	4	12	3	2	2														0	2	2
1309	2	3	1	10	2	2	2														0	2	3
1310	2	1	1	10		3	2														0	2	1
1311	2	3	4	10	2	3	2														0	1
1312	2	3	5	14	3	3	2														0	2	8
1313	2	3	6	13	1	1	2														0	1
1314	2	2	2	12	2	3	2														0	2	7
1315	2	1	3	12	2	3	2														0	1
1316	2	2	2	12	2	3	2														0	2	7
1317	2	3	4	13	4	1	2														0	2	3
1318	2	3	1	12	3	3	1	5	5	6	3	6	6	5	3						0	2	1
1319	2	3	6	11	3	1	2														0	2	2
1320	2	2	4	11	2	2	2														0	1
1321	2	3	5	14	3	3	2														0	2	8
1322	2	3	5	11	3	1	1	2	1	4	2	3	8	2	1		1	1	3	2	2	2	3
1323	2	3	2	8	2	1	2														0	2	3
1324	2	3	4	11	3	1	1	6	6	1	3	6	6	5	3						0	2	2
1325	2	3	2	11	3	1	2														0	1
1326	2	3	4	9	3	1	2														0	2	7
1327	2	3	2	11	3	1	2														0	2	4
1328	2	2	4	11	3	1	2														0	2	1
1329	2	3	2	9	2	2	2														0	2	2
1330	2	2	1	12	2	1	2														0	2	3
1331	2	1	1	14	3	3	2														0	1
1332	2	1	5	13	3	3	2														0	1
1333	2	2	1	13	2	3	2														0	2	2
1334	2	2	4	9	3	3	2														0	2	1
1335	2	2	5	11	3	1	2														0	2	1
1336	2	3	3	14	4	1	1	4	3	4	2	3	3	3	1						1	2	5
1337	2	1	3	12	2	3	2														0	1
1338	2	2	2	10	2	3	1	2	6	6	3	6	6	2	1						1	2	2
1339	2	3	4	10	2	1	2														0	2	8
1340	2	2	2	11	2	1	2														0	2	3
1341	2	2	1	9	3	3	1	6	6	6	2	6	6	3	1	1	3	3	5	1	1	1
1342	2	3	4	11	2	1	1	1	1	3	1	3	6	2	3						1	2	3
1343	2	3	3	11	4	2	2														0	2	2
1344	2	2	2	11	2	3	2														0	1
1345	2	3	4	14	1	3	2														0	2	3
1346	2	3	4	11	4	1	1	6	1	1	3	3	6	2	2						1	1
1347	2	3	2	11	4	1	2														0	2	2
1348	2	2	6	12	3	3	2														0	2	1
1349	2	2	2	9	2	3	2														0	2	1
1350	2	3	2	9	2	2	2														0	2	2
1351	2	3	3	11	3	1	1	6	6	1	1	1	3	2	2						1	2	3
1352	2	2	2	11	4	3	1	2	6	6	2	6	4	2	1	1	1	4	5	2	2	1
1353	2	3	3	12	1	1	2														0	2	1
1354	2	2	1	11	2	3	1	2	6	6	3	6	6	2	1	1					1	1
1355	2	3	3	12	3	1	2														0	2	2
1356	2	1	1	12	2	3	2														0	2	3
1357	2	2	2	11	2	3	2														0	1
1358	2	2	4	10	4	2	2														0	2	1
1359	2	3	4	13	3	3	2														0	2	1
1360	2	2	2	11	3	1	2														0	2	1
1361	2	1	5	11	1	3	2														0	2	6
1362	2	3	3	18	2	3	2														0	2	3
1363	2	3	6	13	3	2	2														0	2	8
1364	2	1	1	14	3	3	2														0	2	1
1365	2	2	6	13	4	3	2														0	2	7
1366	2	3	2	10	3	1	1	2	6	6	3	3	6	2	3						1	1
1367	2	2	3	15	3	2	2														0	2	1
1368	2	2	1	10	1	3	2														0	2	1
1369	2	3	1	11	2	1	1	2	6	1	3	3	3	2	3						1	2	2
1370	2	2	5	12	1	3	2														0	1
1371	2	3	2	10	1	3	2														0	2	3
1372	2	3	2	9	4	1	2														0	1
1373	2	2	5	11	1	2	2														0	2	6
1374	2	2	6	10	2	3	1	2	2	6	2	4	4	2	1	1					1	2	1
1375	2	2	5	11	1	1	2														0	2	3
1376	2	2	2	11	2	1	2														0	2	1
1377	2	2	6	10	3	3	2														0	2	1
1378	2	2	3	8	4	1	2														0	1
1379	2	1	1	11	2	1	1	1	6	4	2	3	6	2	3						1	2	3
1380	2	2	5	12	3	3	2														0	2	1
1381	2	1	5	14	3	3	2														0	2	1
1382	2	3	3	12	4	1	1	6	6	6	3	6	6	2	1						1	2	3
1383	2	2	4	9	3	1	2														0	2	6
1384	2	3	6	13		3	2														0	2	1
1385	2	3	5	11		1	2														0	2	2
1386	2	2	4	11	3	1	2														0	2	3
1387	2	2	1	9	3	3	2														0	2	1
1388	2	3	2	11	2	1	2														0	1
1389	2	2	5	9	2	2	2														0	2	2
1390	2	3	2	9	2	1	2														0	2	2
1391	2	3	2	12	2	3	1	2	5	2	1	1	2	1	1						1	2	2
1392	2	3	3	11	3	1	1	2	1	4	3	1	3	2	1						2	2	2
1393	2	2	5	13	3	3	2														0	2	2
1394	2	2	4	9	2	3	2														0	2	3
1395	2	3	2	10	3	3	2														0	2	1
1396	2	3	1	12	2	3	2														0	2	1
1397	2	3	2	9	3	2	2														0	1
1398	2	2	4	11	1	3	2														0	2	2
1399	2	2	1	13	4	1	2														0	2	1
1400	2	3	1	11	1	3	2														0	2	2
1401	2	3	2	10	2	1	1	2	2	4	3	3	4	2	1	3	1	4	3	2	2	2	1
1402	2	3	4	9	3	1	2														0	2	2
1403	2	2	5	9	2	2	2														0	2	2
1404	2	2	4	9	3	1	2														0	2	2
1405	2	2	3	12	3	1	1	6	6	3	3	6	6			3	3	4	5	3	0	2	1
1406	2	3	4	15	3	1	2														0	1
1407	2	2	5	10	1	3	2														0	1
1408	2	2	6	10	2	3	1	2	2	6	2	4	4	2	1	1					1	2	1
1409	2	3	3	9		1	2														0	2	2
1410	2	2	5	9	2	3	2														0	2	1
1411	2	3	3	10	3	1	1	2	6	1	2	3	6	3	2	3	1	3	4	3	1	2	6
1412	2	2	6	9	4	1	1	2	1	4	3	3	3	2	3	3	1	4	5	3	2	1
1413	2	3	3	9	3	1	1	6	6	3	3	3	6	2	1	3	3	4	5	3	1	2	3
1414	2	2	5	13	3	3	2														0	2	2
1415	2	3	4	11	2	1	2														0	2	2
1416	2	3	3	11	3	1	1	6	6	6	2	6	6								0	2	3
1417	2	2	1	10	1	3	2														0	2	7
1418	2	3	5	10	3	1	2														0	2	4
1419	2	3	4	13	1	2	2														0	2	1
1420	2	2	1	10	1	3	2														0	2	7
1421	2	3	4	12	1	1	1	2	2	4	3	3	3	2	3	3	1	4	5	3	2	2	3
1422	2	3	1	12	2	3	2														0	2	1
1423	1	2	1	13	3	3	2														0	2	1
1424	1	2	5	8	2	3	2														0	1
1425	1	2	6	10	2	3	2														0	2	3
1426	1	3	4	15	3	1	2														0	1
1427	1	2	5	9	2	3	2														0	2	1
1428	1	3	4	13	1	2	2														0	2	1
1429	1	3	5	15	1	3	2														0	1
1430	1	2	1	11	2	3	2														0	2	3
1431	1	2	3	8	4	1	2														0	1
1432	1	3	4	11	2	1	2														0	2	1
1433	1	3	2	10	1	3	2														0	2	3
1434	1	2	3	12	1	2	1	1	1	1	1	1	2	2	1	1	1	1	1	1	2	1
1435	1	2	2	13	2	3	2														0	2	4
1436	1	3	4	12	3	1	2														0	2	3
1437	1	1	1	9	1	3	2														0	1
1438	1	2	5	9	2	1	2														0	1
1439	1	2	1	12	2	2	2														0	2	3
1440	1	2	6	13		1	2														0	2	7
1441	1	2	5	10	2	3	2														0	1
1442	1	3	4	11	3	1	2														0	2	3
1443	1	2	1	9	2	3	2														0	1
1444	1	1	1	9	1	3	2														0	1
1445	1	2	5	15	2	2	2														0	2	1
1446	1	3	2	10	1	3	2														0	2	4
1447	1	2	6	16	3	3	2														0	2	2
1448	1	2	2	11	3	1	1	1	6	4	2	3	6	2	3						1	1
1449	1	2	5	10	1	3	2														0	1
1450	1	2	5	10	2	3	2														0	1
1451	1	1	1	9	1	3	2														0	1
1452	1	2	5	12	1	3	2														0	1
1453	1	2	2	13	2	3	2														0	2	4
1454	1	2	6	12	2	3	1	6	6	6	3	6	6	5	3						0	2	1
1455	1	3	2	9	3	1	2														0	1
1456	1	1	5	12	1	3	2														0	2	2
1457	1	1	1	9	1	3	2														0	1
1458	1	2	6	10	2	3	2														0	2	3
1459	1	2	5	11	1	2	2														0	2	6
1460	1	2	5	8	2	3	2														0	1
1461	1	2	1	12	2	2	2														0	2	3
1462	1	3	4	10	4	2	2														0	2	4
1463	1	2	1	9	3	3	2														0	2	1
1464	1	3	2	12	2	3	1	2	5	2	1	1	2	1	1						1	2	2
1465	1	2	5	15	2	2	2														0	2	1
1466	1	2	1	11	2	3	2														0	2	3
1467	1	3	4	10	4	1	1	2	1	6	3	3	6	5	3						1	2	3
1468	1	2	4	11	3	2	2														0	2	2
1469	1	3	4	11	3	1	2														0	2	2
1470	1	2	4	11	3	2	2														0	2	2
1471	1	2	6	10	3	3	2														0	2	1
1472	1	2	5	9	1	1	2														0	2	1
1473	1	2	2	10	3	3	2														0	2	1
1474	1	2	1	12	1	3	2														0	2	3
1475	1	2	5	9	2	3	2														0	2	2
1476	1	2	2	9	3	1	2														0	1
1477	1	3	3	14	2	1	2														0	2	3
1478	1	3	1	12	1	3	2														0	2	1
1479	1	3	6	10	1	1	2														0	1
1480	1	2	4	9	3	2	2														0	1
1481	1	3	2	9	3	2	2														0	1
1482	1	3	3	10	3	3	2														0	2	1
1483	1	3	4	10	3	1	2														0	2	3
1484	1	3	2	8	1	2	2														0	2	3
1485	1	2	2	11	3	2	2														0	2	3
1486	1	2	5	10	2	3	1	6	6	3	3	6	6	2	3	1	1	4	4	3	1	1
1487	1	2	6	12	2	3	1	6	6	6	2	3	6	2	1						1	2	6
1488	1	3	2	9		1	2														0	2	3
1489	1	3	2	11	1	2	2														0	2	4
1490	1	3	1	16	1	3	2														0	2	2
1491	1	3	3	9	1	3	2														0	2	3
1492	1	2	2	9	3	3	2														0	2	1
1493	1	2	1	9	2	3	2														0	2	3
1494	1	3	4	11		1	1	2	1	6	2	3	2	2	1	3	3	4	5	3	2	2	2
1495	1	3	4	9	2	2	2														0	2	3
1496	1	3	6	8	2	3	2														0	2	7
1497	1	2	4	13	3	2	2														0	2	2
1498	1	1	6	12	3	2	1	2	6	3	1	3	6	5	3						1	1
1499	1	1	3	13	3	3	2														0	2	1
1500	1	1	2	10	2	3	2														0	2	1
1501	1	2	2	11	1	3	2														0	2	1
1502	1	2	2	9	2	1	2														0	2	3
1503	1	1	3	13	3	3	2														0	2	1
1504	1	2	4	13	3	2	2														0	2	2
1505	1	2	1	12	1	3	2														0	2	3
1506	1	2	5	9	2	3	2														0	2	2
1507	1	1	1	10	1	3	2														0	2	1
1508	1	3	6	8	2	3	2														0	2	7
1509	1	3	3	9	1	3	2														0	2	3
1510	1	2	6	13	2	1	2														0	2	1
1511	1	3	5	12	2	3	2														0	2	2
1512	1	3	6	9	3	1	2														0	2	3
1513	1	1	5	18	3	3	2														0	1
1514	1	3	3	12	1	1	2														0	2	2
1515	1	1	2	10	2	3	2														0	2	1
1516	1	2	1	9	2	3	2														0	2	3
1517	1	2	4	11	3	1	2														0	2	2
1518	1	2	2	10	3	3	2														0	2	1
1519	1	3	2	9		2	2														0	2	3
1520	1	2	2	11	1	3	2														0	2	1
1521	1	2	5	13	3	3	2														0	2	6
1522	1	2	2	9	3	3	2														0	2	1
1523	1	3	1	12	1	3	2														0	2	1
1524	1	2	6	12	2	3	1	6	6	6	2	3	6	2	1						1	2	6
1525	1	2	4	9	1	2	2														0	2	4
1526	1	1	1	8	4	3	2														0	2	1
1527	1	2	4	9	3	2	2														0	1
1528	1	3	5	12	2	3	2														0	2	2
1529	1	1	5	12	2	3	1	6	6	1	3	6	6	2	1	3	3	4	5	1	1	2	8
1530	1	3	3	10	3	3	2														0	2	1
1531	1	2	2	12	1	1	2														0	1
1532	1	3	2	9	3	2	2														0	2	3
1533	1	1	1	11	2	3	2														0	2	1
1534	1	3	6	9	3	3	2														0	1
1535	1	3	4	9	2	2	2														0	1
1536	1	2	1	13	3	3	2														0	2	3
1537	1	3	5	13		3	2														0	2	3
1538	1	3	1	9	2	3	2														0	2	4
1539	1	3	2	13	2	1	2														0	1
1540	1	3	3	13	2	1	2														0	2	3
1541	1	2	2	11	3	3	2														0	2	2
1542	1	2	4	12	3	1	1	6	6	2	1	6	6	2	3	1	1	4	5	1	1	2	7
1543	1	3	2	11	3	1	2														0	2	1
1544	1	3	4	9	2	2	2														0	1
1545	1	1	2	10	2	3	1	6	6	5	2	3	6	3	1	2	3	3	2	1	1	2	3
1546	1	2	4	11	3	2	2														0	2	2
1547	1	1	2	13	3	3	2														0	2	6
1548	1	2	5	12	1	1	2														0	2	2
1549	1	1	5	10	2	3	2														0	2	1
1550	1	1	1	12	1	3	2														0	1
1551	1	3	1	9	2	3	2														0	2	4
1552	1	3	3	9	3	1	2														0	2	3
1553	1	2	5	10	2	3	1	6	6	6	3	6	6	5	3						0	2	2
1554	1	3	6	9	2	3	2														0	1
1555	1	2	3	10	1	3	2														0	2	1
1556	1	1	1	12	1	3	2														0	1
1557	1	2	3	12	4	1	2														0	1
1558	1	2	2	9	1	3	1	2	1	3	2	3	4	3	1	1	1	3	4	1	2	1
1559	1	2	1	9	4	3	2														0	1
1560	1	3	1	11	3	1	1	2	1	4	3	3	4	2	2	3	3	3	5	3	2	2	3
1561	1	1	2	11	1	2	2														0	2	1
1562	1	2	1	12	3	2	1	6	6	6	1	3	3	2	2						1	1
1563	1	1	2	9	2	1	2														0	1
1564	1	2	3	10	1	3	2														0	2	1
1565	1	2	5	13	2	3	2														0	2	2
1566	1	2	2	9	4	3	2														0	2	4
1567	1	2	1	11	2	3	2														0	2	1
1568	1	1	1	9	1	3	2														0	2	6
1569	1	2	1	11	2	3	2														0	2	1
1570	1	1	1	12	1	3	2														0	1
1571	1	2	3	9	3	3	2														0	2	7
1572	1	2	3	9	3	3	2														0	2	7
1573	1	1	6	10	1	2	1	1	1	4	2	4	4	2	1	1	1	4	4	2	2	1
1574	1	2	4	10	3	3	2														0	2	1
1575	1	1	1	9	2	3	1	3	6	6	3	6	6								0	2	2
1576	1	2	6	12	4	1	1	2	2	4	1	3	2	4	3						1	1
1577	1	2	5	12	2	3	1	6	6	6	3	6	6	5	3						0	2	3
1578	1	1	1	9	2	3	1	3	6	6	3	6	6								0	2	2
